# Supplementary material for: Current Opportunities for Targeting Dysregulated Neurodevelopmental Signaling Pathways in Glioblastoma
Source: Cells. 2022 Aug 15;11(16):2530. doi: 10.3390/cells11162530 (PMC9406959; doi:10.3390/cells11162530)
Supplement: Supplementary file 1 [file cells-11-02530-s001.zip]

Archive with 1 entries (1 files):
- cells-1783232-supplementary.pdf
